# Supplementary material for: Do Decision Support Tools Decrease the Prevalence of Hospital-Acquired Venous Thromboembolisms When Compared to Clinical Judgement? A Single-Center Pre–Post Study
Source: J Clin Med. 2024 Jun 30;13(13):3854. doi: 10.3390/jcm13133854 (PMC11242558; doi:10.3390/jcm13133854)
Supplement: Supplementary file 1 [file jcm-13-03854-s001.zip]

Archive with 1 entries (1 files):
- jcm-3046050-supplementary.pdf
